# Supplementary material for: Dietary Vitamin E Isoforms Intake: Development of a New Tool to Assess Tocopherols and Tocotrienols Intake in Adults
Source: Nutrients. 2023 Aug 28;15(17):3759. doi: 10.3390/nu15173759 (PMC10490030; doi:10.3390/nu15173759)
Supplement: Supplementary file 1 [file nutrients-15-03759-s001.zip]

Archive with 1 entries (1 files):
- nutrients-2554030-supplementary.xlsx
