# Supplementary material for: Dietary Vitamin E Isoforms Intake: Development of a New Tool to Assess Tocopherols and Tocotrienols Intake in Adults
Source: Nutrients. 2023 Aug 28;15(17):3759. doi: 10.3390/nu15173759 (PMC10490030; doi:10.3390/nu15173759)
Supplement: Supplementary file 1 [file nutrients-15-03759-s001.zip › nutrients-2554030-supplementary.xlsx]

## Sheet: Product group database
Group of products	Average content of tocopherols/tocotrienols in 100 g of products [mg] - USDA
	α-tocopherol	β-tocopherol	γ-tocopherol	δ-tocopherol	α-tocotrienol	β-tocotrienol	γ-tocotrienol	δ-tocotrienol	Vitamin E added
broccoli/brussels sprouts/kale/asparagus/leek	1.01417	0.00333333	0.0841667	0	0.00333333	0	0	0	0
carrot/parsley root	0.8625	0.0075	0.135	0	0.0375	0	0	0	0
green pea/tomatoes	0.322857	0.00285714	1.00286	0.0185714	0.00142857	0	0	0	0
beetroot/beet greens/pumpkin/red pepper/turnip	1.588	0.005	0.03	0.001	0	0	0	0	0
lettuce/romaine lettuce/spinach/chicory/rucola	1.52143	0.00142857	0.14	0.00142857	0.00857143	0	0	0	0
other vegetables	0.595765	0.00617647	0.0167647	0.000588235	0.00794118	0	0	0	0
kiwifruit	1.46	0	0.03	0	0	0	0.1	0	0
raspberry/blackberry/blueberries	1.08667	0.0183333	0.491667	0.325	0.00666667	0	0.0766667	0	0
avocado	2.07	0.05	0.33	0.02	0.01	0	0	0	0
other fruit	0.360588	0.00264706	0.0314706	0.00205882	0.01	0.00235294	0.0111765	0	0
carrot juice/multi-vegetable juices	1.09	0.015	0.03	0	0	0.17	0	0	0
pesto	4.61	0	26.24	10.23	0	0	0	0
peas/lentils - dry seeds	0.305	0	4.99	0.07	0	0	0	0	0
hummus	1.145	0.175	5.53	1.04	0	0	0	0	0
corn	0.0833333	3	3.21667	0	0.0866667	0	0.3	0	0
pumpkin seeds	2.18	0.03	35.1	0.44	0	0	0.06	0	0
linseed	0.31	0	19.95	0.35	0	0	0	0	0
pistachio/pecan	2.13	0.195	22.425	0.635	0.835	0	0	0	0
almonds/sunflower seeds	30.4	0.705	0.505	0.045	0	0	0	0	0
almond drink	6.33	0.12	0.32	0.13	0	0	0	0	6.33
hazelnuts	15.03	0.33	0	0					0
peanuts	8.33								0
pine nuts	9.33	0	11.15	0	0	0	0.69	0	0
other nuts, e.g. walnuts, cashews
canola oil	17.46	0.01	27.34	0.99	0.03	0	0	0.01	0
sunflower oil	41.08	0.845	4.545	1.02	0	0	0	0	0
olive oil	14.35	0.11	0.83	0					0
grape seed oil	28.8
peanut oil	15.69	0.46	15.91	1.37					0
wheat germ oil	149.4								0
soybean oil	8.18	0.9	64.26	21.3	0.04	0.03	0	0.01	0
coconut oil	0.11	0.6	0	0.18	2.17	0.13	0.36	0.25	0
margarine	15.43	0.16	26.98	6.65	0.04	0	0.05	0	0
mayonnaise	9.11	0	0	0	0	0	0	0	0
wholemeal bread, whole wheat pasta/brown rice/cornflakes	0.912	0.104	0.402	0.056	0.296	0.836	0.404	0.054	0
eggs	1.05	0.01	0.5	0.06	0.06	0	0.01	0	0
fresh and smoked fish, e.g. salmon, tuna, eel, trout, mackerel, herring	2.15571	0.00142857	0.0485714	0.00714286	0.01	0	0.00142857	0	0
canned fish in oil, e.g. mackerel, anchovies, sardines, tuna, herring	2.175	0.005	0.0475	0.005	0.015	0	0	0	0
other fish, e.g. cod, tilapia, catfish, pollock, sole, perch, halibut, flounder, carp, canned fish in water/in tomatoes, fish fingers	1.253	0.015	0.576	0.089	0.007	0	0.005	0	0
dark chocolate	0.59	0	8.47	0.34	0	0	0.1	0	0
chips/crackers/nachos	5.67	0.26	11.4567	1.91	0.22	0.513333	0.4	0	0

## Sheet: VIT_E.CAL
Group of products			Product consumption per 7 days [g]	Average product consumption [g]	Content of tocopherols and tocotrienols in the consumed product [mg] - USDA									α-tocopherol equivalent, mg
	Portion	Number of portions			α-tocopherol	β-tocopherol	γ-tocopherol	δ-tocopherol	α-tocotrienol	β-tocotrienol	γ-tocotrienol	δ-tocotrienol	Vitamin E added
Total of vitamin E isoforms:					0	0	0	0	0	0	0	0	0	0
broccoli/brussels sprouts/kale/asparagus/leek	100	0	0	0	0	0	0	0	0	0	0	0	0	0
carrot/parsley root	100	0	0	0	0	0	0	0	0	0	0	0	0	0
green pea/tomatoes	100	0	0	0	0	0	0	0	0	0	0	0	0	0
beetroot/beet greens/pumpkin/red pepper/turnip	100	0	0	0	0	0	0	0	0	0	0	0	0	0
lettuce/romaine lettuce/spinach/chicory/rucola	100	0	0	0	0	0	0	0	0	0	0	0	0	0
other vegetables	100	0	0	0	0	0	0	0	0	0	0	0	0	0
kiwifruit	100	0	0	0	0	0	0	0	0	0	0	0	0	0
raspberry/blackberry/blueberries	100	0	0	0	0	0	0	0	0	0	0	0	0	0
avocado	70	0	0	0	0	0	0	0	0	0	0	0	0	0
other fruit	100	0	0	0	0	0	0	0	0	0	0	0	0	0
carrot juice/multi-vegetable juices	200	0	0	0	0	0	0	0	0	0	0	0	0	0
pesto	10	0	0	0	0	0	0	0	0	0	0	0	0	0
peas/lentils - dry seeds	15	0	0	0	0	0	0	0	0	0	0	0	0	0
hummus	10	0	0	0	0	0	0	0	0	0	0	0	0	0
corn	20	0	0	0	0	0	0	0	0	0	0	0	0	0
pumpkin seeds	30	0	0	0	0	0	0	0	0	0	0	0	0	0
linseed	30	0	0	0	0	0	0	0	0	0	0	0	0	0
pistachio/pecan	30	0	0	0	0	0	0	0	0	0	0	0	0	0
almonds/sunflower seeds	30	0	0	0	0	0	0	0	0	0	0	0	0	0
almond drink	200	0	0	0	0	0	0	0	0	0	0	0	0	0
hazelnuts	30	0	0	0	0	0	0	0	0	0	0	0	0	0
peanuts	30	0	0	0	0	0	0	0	0	0	0	0	0	0
pine nuts	30	0	0	0	0	0	0	0	0	0	0	0	0	0
other nuts, e.g. walnuts, cashews	30	0	0	0	0	0	0	0	0	0	0	0	0	0
canola oil	10	0	0	0	0	0	0	0	0	0	0	0	0	0
sunflower oil	10	0	0	0	0	0	0	0	0	0	0	0	0	0
olive oil	10	0	0	0	0	0	0	0	0	0	0	0	0	0
grape seed oil	10	0	0	0	0	0	0	0	0	0	0	0	0	0
peanut oil	10	0	0	0	0	0	0	0	0	0	0	0	0	0
wheat germ oil	10	0	0	0	0	0	0	0	0	0	0	0	0	0
soybean oil	10	0	0	0	0	0	0	0	0	0	0	0	0	0
coconut oil	10	0	0	0	0	0	0	0	0	0	0	0	0	0
margarine	10	0	0	0	0	0	0	0	0	0	0	0	0	0
mayonnaise	10	0	0	0	0	0	0	0	0	0	0	0	0	0
wholemeal bread, whole wheat pasta/brown rice/cornflakes	55	0	0	0	0	0	0	0	0	0	0	0	0	0
eggs	50	0	0	0	0	0	0	0	0	0	0	0	0	0
fresh and smoked fish, e.g. salmon, tuna, eel, trout, mackerel, herring	100	0	0	0	0	0	0	0	0	0	0	0	0	0
canned fish in oil, e.g. mackerel, anchovies, sardines, tuna, herring	150	0	0	0	0	0	0	0	0	0	0	0	0	0
other fish, e.g. cod, tilapia, catfish, pollock, sole, perch, halibut, flounder, carp, canned fish in water/in tomatoes, fish fingers	150	0	0	0	0	0	0	0	0	0	0	0	0	0
dark chocolate	5	0	0	0	0	0	0	0	0	0	0	0	0	0
chips/crackers/nachos	10	0	0	0	0	0	0	0	0	0	0	0	0	0
